# Supplementary material for: Structure Prediction of Complexes Controlling Beta- and Gamma-Herpesvirus Late Transcription Using AlphaFold 3
Source: Viruses. 2025 May 29;17(6):779. doi: 10.3390/v17060779 (PMC12197705; doi:10.3390/v17060779)
Supplement: Supplementary file 1 [file viruses-17-00779-s001.zip]

Archive with 5 entries (5 files):
- AF3color.py
- Supplemental Data File S1.pdf
- Supplemental Data File S2.pse
- Supplemental Data File S3.pse
- Supplementary Figures.pdf
