# Supplementary material for: Structure Prediction of Complexes Controlling Beta- and Gamma-Herpesvirus Late Transcription Using AlphaFold 3
Source: Viruses. 2025 May 29;17(6):779. doi: 10.3390/v17060779 (PMC12197705; doi:10.3390/v17060779)
Supplement: Supplementary file 1 [file viruses-17-00779-s001.zip › AF3color.py]

'''
This script colors models of proteins and protein complexes generated by AlphaFold 
according to their Predicted Local Distance Difference Test scores (pLDDTs).
The coloring uses the values stored in b factor column of the model pdb file

    Very high (pLDDT > 90)
    Confident (90 > pLDDT > 70)
    Low (70 > pLDDT > 50)
    Very low (pLDDT < 50)


To use, run script

AF3color.py

'''

def color_af_plddt(selection="all"):
    
    blue_rgb = [0,76,202]
    blue = []
    for c in blue_rgb:
        blue.append(c/255.0)

    lightblue_rgb = [73, 196, 238]
    lightblue = []
    for c in lightblue_rgb:
        lightblue.append(c/255.0)

    yellow_rgb = [255, 213, 57]
    yellow = []
    for c in yellow_rgb:
        yellow.append(c/255.0)

    orange_rgb = [255, 113, 67]
    orange = []
    for c in orange_rgb:
        orange.append(c/255.0)
      
    
    #select and colur blue
    blue_upper = 100.0
    blue_lower = 90.0

    blue_sel_str = selection + " & ! b < " + str(blue_lower) + " & ! b > " + str(blue_upper)
    cmd.select('very_high', blue_sel_str)
    cmd.set_color('blue_plddt', blue)
    cmd.color('blue_plddt', 'very_high')

    #select and color lightblue
    lightblue_upper = 90.0
    lightblue_lower = 70.0

    lightblue_sel_str = selection + " & ! b < " + str(lightblue_lower) + " & ! b > " + str(lightblue_upper)
    cmd.select('confident', lightblue_sel_str)
    cmd.set_color('lightblue_plddt', lightblue)
    cmd.color('lightblue_plddt', 'confident')

    #select and color yellow
    yellow_upper = 70.0
    yellow_lower = 50.0

    yellow_sel_str = selection + " & ! b < " + str(yellow_lower) + " & ! b > " + str(yellow_upper)
    cmd.select('low', yellow_sel_str)
    cmd.set_color('yellow_plddt', yellow)
    cmd.color('yellow_plddt', 'low')

    #select and color orange
    orange_upper = 50.0
    orange_lower = 0.0

    orange_sel_str = selection + " & ! b < " + str(orange_lower) + " & ! b > " + str(orange_upper)
    cmd.select('very_low', orange_sel_str)
    cmd.set_color('orange_plddt', orange)
    cmd.color('orange_plddt', 'very_low')

    cmd.deselect()

cmd.extend("color_af_plddt", color_af_plddt)
color_af_plddt()
